# Supplementary material for: Design, Synthesis and Crystal Structure of a Novel Fluorescence Probe for Zn2+ Based on Pyrano[3,2-c] Carbazole
Source: Molecules. 2024 Nov 19;29(22):5454. doi: 10.3390/molecules29225454 (PMC11597256; doi:10.3390/molecules29225454)
Supplement: Supplementary file 1 [file molecules-29-05454-s001.zip]

Archive with 1 entries (1 files):
- molecules-3278405-supplementary.pdf
